# Supplementary material for: Bamboo Leaf Flavonoids from Phyllostachys glauca McClure Suppress the Progression of Alzheimer’s Disease Induced by Circadian Rhythm Disruption Through Regulating Hif3α/Rab7/TNFα/IL1β Pathway
Source: Int J Mol Sci. 2025 Mar 29;26(7):3169. doi: 10.3390/ijms26073169 (PMC11989969; doi:10.3390/ijms26073169)
Supplement: Supplementary file 1 [file ijms-26-03169-s001.zip]

Archive with 1 entries (1 files):
- ijms-3538517-supplementary.pdf
